# Supplementary material for: How Knowledge Structure and Form Shape Scientific Divergent Thinking: Evidence from Semantic Network Analysis and the Scientific Divergent Application Task
Source: J Intell. 2026 Jun 25;14(7):118. doi: 10.3390/jintelligence14070118 (PMC13413292; doi:10.3390/jintelligence14070118)
Supplement: Supplementary file 1 [file jintelligence-14-00118-s001.zip]

Archive with 1 entries (1 files):
- jintelligence-4259320-supplementary.pdf
